# Supplementary material for: High Thermoelectric Performance Achieved in Sb-Doped GeTe by Manipulating Carrier Concentration and Nanoscale Twin Grains
Source: Materials (Basel). 2022 Jan 6;15(2):406. doi: 10.3390/ma15020406 (PMC8777978; doi:10.3390/ma15020406)
Supplement: Supplementary file 1 [file materials-15-00406-s001.zip]

Archive with 1 entries (1 files):
- materials-1453858-supplementary.pdf
